# Supplementary material for: High Genetic Diversity but Absence of Population Structure in Local Chickens of Sri Lanka Inferred by Microsatellite Markers
Source: Front Genet. 2021 Sep 28;12:723706. doi: 10.3389/fgene.2021.723706 (PMC8505892; doi:10.3389/fgene.2021.723706)
Supplement: Supplementary Table 1 — Allele sizes of 20 microsatellite markers for eight phenotype-based populations: naked neck (NN), long legged (LL), crested or crown (CC), frizzle feathered (FF), Giriraj (GR), commercial layer (CL), crossbreds (CR), and non-descript village chicken (VC). [file Table_1.XLS]

## Sheet: A
Phenotype-based populations	Allele sizes
	LEI0094	LEI0094	ADL0268	ADL0268	MCW0216	MCW0216	MCW0248	MCW0248	LEI0166	LEI0166	MCW0034	MCW0034	MCW0069	MCW0069	ADL0278	ADL0278	MCW0295	MCW0295	MCW0037	MCW0037	LEI0234	LEI0234	MCW0222	MCW0222	MCW0016	MCW0016	MCW0081	MCW0081	MCW0111	MCW0111	MCW0206	MCW0206	MCW0014	MCW0014	MCW0183	MCW0183	MCW0067	MCW0067	MCW0330	MCW0330
CCC3732	259	263	109	111	141	145	213	217	349	349	221	225	162	166	112	120	86	90	151	153	287	287	218	220	142	142	114	114	103	105	229	229	164	178	293	293	175	177	274	274
CCC3825	259	259	109	111	141	145	213	213	345	345	233	241	160	174	118	120	98	100	151	153	283	299	218	222	146	148	114	134	99	99	221	245	164	164	293	303	177	181	274	274
CCC3833	259	263	111	113	145	145	213	217	345	345	229	243	156	162	118	120	96	98	151	153	279	283	218	218	138	146	114	130	101	103	227	229	164	164	293	293	181	181	266	274
CCC3905	263	263	111	115	143	145	213	213	345	349	229	233	156	162	118	122	96	98	151	153	215	287	218	218	142	148	114	114	99	113	221	227	178	178	293	311	177	181	266	274
CCC4007	259	263	109	109	145	145	213	213	349	349	221	221	162	164	112	122	90	90	154	154	215	279	218	218	138	146	134	134	99	99	221	229	178	178	293	301	177	179	266	274
CCC4008	261	263	109	111	145	145	213	213	349	349	221	229	156	164	112	112	90	90	154	154	215	287	218	220	138	146	134	134	99	99	221	229	164	164	293	301	177	181	266	266
CLC3845	259	261	113	115	143	143	213	213	345	349	225	229	156	160	118	123	90	90	153	155	299	311	218	222	140	142	114	114	99	99	221	221	178	178	293	297	181	181	266	274
CLC3846	259	263	103	113	143	145	213	213	349	349	225	229	156	156	118	123	88	90	153	153	271	299	220	222	146	148	114	114	99	99	221	225	164	164	293	297	181	181	254	266
CLC3852	259	261	113	115	145	145	213	213	349	349	221	221	156	162	118	120	88	98	151	152	287	299	218	220	140	146	114	134	101	107	221	229	178	178	293	293	175	177	266	274
CLC3856	259	263	113	115	141	143	213	213	345	355	229	233	156	162	112	118	88	90	154	154	215	287	220	222	138	142	114	128	99	105	221	225	178	178	293	305	179	181	266	266
CLC3857	259	261	103	113	141	145	213	213	345	349	221	229	162	162	112	118	88	90	151	152	287	307	218	220	140	142	114	114	101	103	221	225	178	178	293	297	181	181	266	286
CLC3860	259	259	109	115	144	145	213	217	345	349	227	239	162	166	112	122	88	90	151	151	211	215	218	222	142	146	114	114	103	107	229	235	178	178	293	311	177	177	286	286
CLC3980	259	259	113	113	141	144	213	221	349	355	229	241	156	162	118	122	86	88	152	153	287	307	220	222	140	140	114	114	99	99	229	229	178	178	293	305	181	181	266	266
CLC3993	259	263	101	113	143	143	213	213	355	355	229	229	162	162	112	118	90	96	152	153	287	307	216	218	146	146	114	114	99	101	229	229	178	178	293	305	181	181	254	266
CRC2814	259	279	109	111	141	145	217	217	349	349	223	233	164	164	112	122	96	96	152	152	283	311	218	220	140	148	114	114	99	101	229	241	178	178	293	293	177	183	272	284
CRC4088	263	265	109	113	143	143	213	213	349	353	221	221	162	162	112	120	86	88	153	153	215	279	218	220	148	148	114	114	99	107	225	235	178	178	297	297	181	181	266	286
CRC4095	259	277	113	113	143	145	213	213	349	349	233	239	162	166	118	123	88	90	153	153	211	215	218	218	142	146	114	114	101	101	221	229	178	178	297	305	175	181	266	266
CRC4115	261	261	109	115	143	145	217	217	345	345	221	243	162	162	118	118	88	88	152	152	279	279	218	218	146	146	114	114	99	101	221	237	164	178	305	305	177	181	266	284
CRC4135	247	277	109	113	143	144	213	217	349	357	221	231	162	166	112	122	88	104	153	155	211	311	218	220	146	146	114	118	99	113	221	229	178	178	293	293	181	183	266	274
CRC4182	259	261	113	113	143	143	213	213	345	345	223	223	162	164	112	112	88	90	155	155	283	307	218	222	146	148	134	134	99	113	229	245	178	178	293	305	181	181	274	274
CRC4199	261	279	109	111	141	143	213	213	345	349	223	229	156	164	112	112	88	88	152	154	215	287	218	218	140	146	114	114	99	113	229	229	178	178	293	293	181	181	266	274
FFC3907	259	261	113	113	144	145	213	217	355	355	229	233	162	174	112	122	90	96	153	153	215	287	218	218	142	148	114	134	101	101	225	229	178	178	293	317	177	177	266	266
FFC3997	257	259	109	113	143	145	213	213	347	347	229	229	172	172	118	123	88	88	152	154	215	311	216	216	140	140	126	134	103	103	229	229	164	178	293	293	181	181	266	274
FFC3999	261	261	113	113	144	145	215	221	345	349	221	221	172	174	112	122	88	92	152	152	215	283	216	218	140	142	114	126	99	103	229	229	178	178	293	301	181	181	274	274
FFC4004	259	261	109	113	143	143	213	221	349	355	221	229	164	172	112	118	88	92	151	152	279	311	216	218	140	142	114	126	103	103	229	229	178	178	293	293	181	181	274	274
FFC4090	257	259	113	115	143	144	213	217	349	355	221	233	164	166	120	120	86	96	151	152	263	307	218	220	146	148	114	134	101	103	221	229	178	178	293	293	177	181	254	274
FFC4682	261	263	111	113	145	145	213	213	345	349	229	233	156	160	112	122	88	96	151	152	279	287	216	218	140	146	112	134	101	101	225	229	178	178	293	293	175	181	266	274
GRC4013	263	281	109	113	143	145	213	217	349	349	221	221	156	162	122	122	88	88	153	153	211	211	218	218	142	142	114	114	103	103	221	229	178	178	297	297	181	181	266	266
GRC4015	259	259	113	115	143	144	213	217	351	357	221	221	156	162	112	118	88	90	153	153	303	307	218	220	146	146	114	134	99	99	221	235	178	178	297	297	177	181	266	286
GRC4016	261	281	103	111	143	145	213	213	349	349	221	225	156	162	118	122	86	88	151	152	215	263	218	220	146	146	114	134	101	107	221	229	178	178	297	311	175	181	266	274
GRC4017	263	281	113	115	143	143	213	213	349	349	221	243	162	162	122	122	88	90	153	153	211	263	218	218	142	146	114	134	99	103	221	229	178	178	297	297	181	181	254	274
GRC4018	245	261	109	113	143	145	213	217	355	355	221	225	162	164	122	122	98	100	151	155	279	291	218	220	140	148	114	114	99	101	229	229	178	178	293	293	177	177	266	274
LLC2817	259	277	111	113	143	143	221	221	345	355	221	223	160	174	118	122	92	96	152	152	215	295	216	218	142	146	114	118	101	105	221	241	178	178	293	293	175	177	272	274
LLC3724	259	263	111	111	141	143	213	217	345	345	227	247	156	166	118	122	88	100	151	154	215	315	218	218	148	148	114	134	99	103	221	229	178	178	293	297	177	181	284	286
LLC3726	257	257	115	115	143	145	213	213	345	349	223	229	160	162	112	120	90	92	153	155	215	215	218	222	146	148	114	134	99	103	221	229	178	178	293	293	177	181	266	274
LLC3838	247	261	111	115	141	143	213	213	349	355	223	233	156	162	118	122	88	98	151	153	215	287	218	220	142	146	134	134	103	105	225	227	178	178	305	305	177	177	274	274
LLC3884	247	259	115	115	145	145	213	217	345	349	229	241	160	162	118	118	90	92	152	155	287	295	220	220	142	142	114	134	103	107	221	241	178	178	293	293	175	177	266	274
LLC3891	259	263	115	115	143	145	213	217	345	349	221	241	166	166	118	120	88	100	151	153	299	315	218	218	146	148	114	134	105	107	221	221	178	178	293	293	177	181	266	274
LLC3916	271	285	109	113	143	145	213	217	349	349	223	225	156	162	118	122	88	92	154	154	287	299	218	220	142	148	134	134	105	105	229	241	178	178	293	301	175	177	274	286
LLC3925	261	261	111	113	143	149	213	217	349	349	223	229	164	168	118	122	88	98	153	155	215	291	218	218	146	148	114	134	99	109	221	241	164	178	293	309	177	181	274	286
LLC3928	261	263	111	113	143	149	213	217	349	355	221	233	156	164	118	118	88	98	152	153	215	291	218	222	146	146	114	114	99	109	221	221	164	178	293	309	177	177	274	274
LLC4121	259	259	113	113	143	145	217	217	349	349	229	235	160	162	112	118	88	88	153	154	211	283	218	218	146	146	114	134	101	103	225	229	178	178	293	303	177	183	266	266
LLC4127	259	277	107	115	141	143	213	217	345	357	221	233	162	174	112	122	88	104	153	153	211	211	218	220	142	146	114	118	101	101	221	229	176	178	293	317	175	181	274	274
LLC4129	261	261	113	115	143	143	219	221	343	349	215	223	156	156	118	122	96	100	151	154	215	287	218	220	148	148	114	134	101	103	229	245	164	178	311	317	175	177	266	274
LLC4156	247	263	103	111	144	145	213	221	345	357	225	243	166	174	112	122	88	96	151	154	215	295	218	218	146	148	114	130	103	103	229	229	164	164	293	301	175	177	274	274
LLC4160	259	259	113	115	143	144	213	217	345	345	233	233	162	166	112	112	88	104	153	153	215	215	218	218	142	150	134	134	101	103	221	229	178	178	301	301	177	181	266	266
LLC4171	259	259	109	115	143	145	217	219	345	345	243	243	156	162	118	118	90	100	151	153	215	287	218	220	138	142	114	118	99	103	229	229	164	178	297	317	177	177	266	284
LLC4174	259	281	113	115	143	144	217	219	345	345	215	243	156	156	118	118	96	100	151	152	215	287	218	220	138	148	118	134	103	107	229	229	178	178	311	317	177	181	266	286
LLC4519	259	283	111	113	143	143	213	217	345	349	227	235	156	162	112	112	92	96	155	155	291	303	218	222	146	150	134	134	101	103	221	241	164	168	293	303	177	181	266	286
LLC4521	259	259	113	113	143	144	213	213	339	349	221	243	156	158	112	120	88	96	153	154	311	315	218	222	138	146	134	134	101	103	225	229	178	178	293	293	181	183	266	286
LLC4570	277	277	109	115	143	143	213	221	345	357	221	233	162	166	112	122	96	96	151	151	215	283	218	218	142	142	114	126	103	113	229	229	178	178	293	293	177	181	254	274
LLC4626	259	261	115	115	145	145	217	217	343	355	233	233	156	162	122	122	88	96	151	152	291	311	218	218	138	146	114	114	101	107	229	229	164	168	293	293	177	181	272	272
LLC4630	245	261	109	115	143	144	213	217	343	349	233	235	162	166	122	122	88	96	154	154	283	311	216	222	140	146	114	134	101	103	241	241	178	178	293	305	175	175	266	266
LLC4689	257	257	113	113	145	145	213	221	349	355	229	243	160	162	112	112	96	96	151	154	287	287	218	218	140	142	114	134	101	107	229	237	178	178	293	311	175	175	274	286
LLC4694	259	259	115	115	141	145	217	221	345	349	215	233	156	166	118	122	88	88	152	154	215	315	218	220	154	154	134	134	105	107	229	241	168	168	293	293	175	181	266	266
LLC4695	247	261	113	113	151	151	213	217	349	349	223	243	162	162	112	112	92	96	151	151	215	215	216	218	140	142	114	114	101	103	221	229	178	178	293	305	175	181	274	286
LLC4702	259	261	111	113	143	143	213	217	345	349	223	223	162	162	122	122	96	96	152	154	215	307	218	222	146	148	134	134	101	101	229	241	178	178	297	305	177	181	272	274
LLC4704	259	259	113	113	143	144	213	213	349	357	223	229	162	166	112	118	90	96	151	154	291	311	218	220	146	146	114	134	99	105	229	229	178	178	293	311	177	181	274	286
LLC4771	261	271	109	113	145	145	217	221	345	357	221	233	156	160	118	122	90	96	151	152	215	295	218	222	142	148	114	114	103	107	229	241	178	178	293	305	175	181	272	286
LLC4784	281	281	103	109	149	149	213	217	349	357	221	223	158	166	112	112	96	96	151	153	287	287	216	218	140	146	118	134	103	105	221	245	178	178	293	293	181	181	266	266
LLC4789	259	261	115	115	143	145	213	217	345	351	221	231	156	156	118	118	90	92	151	153	283	287	218	220	140	148	118	130	101	107	221	229	178	178	293	303	177	181	266	274
LLC4791	259	261	109	113	143	143	219	221	349	357	221	223	156	156	118	122	88	96	152	154	215	311	218	222	140	148	114	126	99	101	221	221	178	178	301	311	175	177	266	266
LLC4793	261	267	113	115	143	145	217	217	345	349	215	235	156	164	122	122	88	104	152	154	307	307	218	218	142	144	134	134	99	107	229	245	178	178	293	317	177	183	274	286
NNC2805	259	281	111	113	141	141	213	213	345	349	223	225	156	162	118	122	90	96	153	155	279	311	218	222	146	148	112	114	99	107	225	227	178	178	297	301	177	181	266	274
NNC2813	247	247	111	115	141	141	213	217	355	355	229	235	156	162	112	122	88	96	152	155	291	303	218	218	146	148	114	134	99	103	229	229	178	178	297	305	177	181	266	286
NNC3725	259	265	113	113	141	143	213	221	345	355	221	223	156	164	112	120	90	96	152	154	267	307	218	218	146	146	114	134	101	103	221	229	164	178	293	297	177	181	254	274
NNC3730	259	259	113	113	141	143	213	221	345	349	221	221	164	164	112	112	88	96	155	155	307	315	218	220	131	146	114	134	103	103	229	237	164	168	293	309	177	183	254	286
NNC3773	259	281	115	115	143	145	213	221	349	355	223	243	166	166	122	122	88	96	151	153	283	283	218	218	146	148	114	126	101	103	229	229	164	164	293	293	177	177	272	272
NNC3775	247	277	111	113	145	145	213	217	349	355	221	229	156	174	120	122	88	90	152	153	307	307	218	220	142	146	112	134	103	103	221	229	178	178	293	305	175	181	264	274
NNC3784	245	263	103	113	145	145	217	221	349	349	221	235	156	160	118	118	88	88	151	154	275	283	218	218	140	142	114	134	99	101	221	245	166	178	293	297	175	181	272	274
NNC3818	259	263	115	115	141	143	213	221	349	353	223	241	162	166	118	123	88	96	151	152	271	287	216	218	142	148	114	134	101	101	227	227	164	164	297	317	175	177	274	286
NNC3826	259	259	115	115	141	143	217	221	349	355	221	233	162	166	122	123	88	96	151	153	271	283	216	218	142	148	114	126	99	103	229	229	164	164	293	305	177	181	274	286
NNC3834	259	259	111	115	143	143	213	213	345	355	233	241	156	174	112	118	92	96	151	151	215	291	218	218	140	148	114	114	101	107	229	245	178	178	297	305	177	183	284	286
NNC3844	259	263	111	115	143	145	213	221	345	355	221	223	162	166	122	123	88	100	153	153	283	307	218	218	146	148	126	134	101	103	221	229	164	174	301	305	177	181	272	274
NNC3853	247	273	111	115	145	145	213	221	349	349	221	233	156	162	112	122	88	100	151	153	283	287	220	222	138	142	114	114	99	105	221	227	178	178	293	293	175	181	274	274
NNC3913	261	261	103	113	145	145	213	213	349	349	231	233	162	168	112	120	90	90	151	152	215	287	218	218	142	146	114	114	99	99	221	229	178	178	297	305	177	181	272	286
NNC3917	247	261	111	113	137	143	221	221	349	355	229	229	156	162	112	122	90	98	151	152	215	311	218	220	142	146	114	134	101	103	221	229	178	178	293	311	177	181	266	274
NNC3924	261	261	113	115	143	145	217	217	345	349	221	231	162	164	112	112	88	88	151	152	283	311	218	220	142	146	114	134	101	101	221	225	178	178	293	305	177	181	286	286
NNC3932	243	243	109	113	144	145	213	213	343	347	221	231	164	174	118	122	88	96	152	154	215	271	222	222	138	148	114	114	99	103	221	221	178	178	309	317	177	177	254	274
NNC3935	263	263	109	113	145	149	213	213	351	351	221	231	156	164	112	118	88	88	152	152	271	271	218	218	140	140	114	134	99	103	221	241	164	164	297	309	181	181	274	286
NNC3938	245	261	113	113	145	149	213	213	345	349	229	231	156	174	112	118	88	88	153	154	271	307	218	222	138	140	114	114	103	103	221	221	164	164	293	309	177	181	254	286
NNC3942	259	263	109	111	145	145	213	213	349	355	231	231	162	162	122	122	88	88	151	152	287	287	218	220	142	148	114	134	99	103	221	221	178	178	293	309	177	177	286	286
NNC3946	261	261	111	111	144	144	217	217	351	351	229	231	156	174	118	118	96	96	152	154	271	311	218	218	138	140	114	134	101	103	221	229	178	178	311	311	181	181	266	266
NNC3947	259	263	107	113	143	144	213	221	351	355	225	233	160	166	118	122	96	104	151	151	283	287	216	218	142	154	114	134	99	99	221	221	178	178	293	293	175	181	254	274
NNC3952	259	263	111	113	144	144	213	217	349	349	221	231	162	174	112	122	88	96	154	154	215	311	218	220	146	146	126	134	101	101	221	229	178	178	293	311	175	175	266	286
NNC3953	263	263	103	115	144	145	213	221	349	349	221	225	160	166	112	118	90	96	151	155	263	287	218	218	146	154	126	134	99	99	221	229	178	178	293	297	177	181	254	274
NNC3959	261	261	113	113	145	145	213	213	345	349	231	233	162	162	112	122	88	96	151	153	215	295	218	220	140	140	114	134	103	107	221	237	178	178	293	317	181	181	254	286
NNC3970	263	283	109	111	141	143	213	221	349	349	229	231	166	174	122	122	88	88	152	152	271	295	216	216	138	148	114	114	101	103	221	229	178	178	293	309	181	181	266	284
NNC3971	259	261	113	115	141	143	213	217	349	357	221	235	156	162	112	122	88	88	152	152	287	311	218	218	140	148	114	134	99	101	221	241	178	178	293	301	177	181	274	284
NNC3972	245	263	111	113	143	143	215	215	355	355	223	235	162	164	120	122	88	98	151	151	211	311	218	218	138	148	114	134	101	101	229	229	178	178	293	293	177	181	274	286
NNC3975	263	263	113	113	141	144	213	217	349	349	223	231	156	156	118	122	88	96	152	154	311	311	218	218	138	140	114	134	101	103	221	221	178	178	293	293	181	181	266	266
NNC3976	245	259	109	113	143	145	213	217	345	345	221	229	156	166	122	123	96	104	151	154	283	311	220	220	146	146	118	126	99	101	221	221	178	178	293	305	175	175	284	286
NNC3982	263	263	103	111	145	145	213	213	349	355	221	233	156	156	112	112	96	96	151	154	283	295	218	218	142	148	114	134	99	101	221	221	178	186	293	293	181	181	274	274
NNC3983	261	263	111	113	143	145	213	213	349	355	221	231	156	166	112	112	96	96	153	154	283	295	218	218	142	148	114	134	99	101	221	229	178	186	293	301	181	181	274	286
NNC3984	263	263	103	113	145	145	213	213	345	349	223	233	156	166	112	112	96	96	151	152	283	295	218	218	142	148	114	134	99	101	221	229	178	186	293	293	181	181	274	274
NNC3988	261	263	103	113	145	145	213	217	349	355	223	233	162	166	112	122	96	96	151	154	279	295	218	218	142	142	114	114	101	101	229	241	178	186	293	301	181	181	254	286
NNC3990	261	263	111	113	143	143	213	217	345	351	223	233	166	166	112	112	96	96	151	153	283	311	218	218	142	148	114	114	101	101	229	229	186	186	293	293	181	181	274	274
NNC4010	259	259	109	109	145	145	213	213	351	351	221	221	162	162	112	122	90	90	153	155	279	279	218	218	138	142	134	134	99	99	221	229	178	178	293	293	177	177	254	266
NNC4026	245	261	111	115	145	149	213	213	349	355	235	241	162	162	118	118	88	96	151	155	283	303	218	220	140	146	114	134	99	99	221	229	178	178	297	309	175	181	266	286
NNC4028	245	265	109	113	143	145	213	221	345	349	221	221	156	166	118	118	88	96	154	154	295	319	218	218	142	148	118	120	101	105	229	243	164	178	293	297	175	183	274	274
NNC4132	259	261	113	115	141	144	213	217	345	349	233	237	156	166	112	122	88	90	151	153	215	215	218	220	146	150	114	118	101	101	221	229	178	178	293	317	177	177	266	274
NNC4148	245	277	111	113	144	145	213	217	349	355	221	229	162	174	112	118	86	86	152	155	287	287	220	222	146	146	114	114	101	103	229	229	178	178	293	317	181	181	254	274
NNC4184	261	281	111	115	143	145	217	217	345	349	221	229	156	160	112	118	90	98	151	154	215	303	220	220	146	148	118	130	99	101	229	245	178	178	293	293	181	181	266	272
NNC4191	263	277	113	115	141	143	217	221	361	361	221	221	156	162	118	122	96	104	151	151	287	287	220	220	138	142	130	134	99	101	221	229	164	164	309	311	177	179	266	274
NNC4198	259	281	109	115	143	143	213	217	349	355	221	221	156	156	112	118	88	90	152	154	283	299	218	220	140	148	114	134	99	99	221	229	164	164	293	297	181	181	266	266
NNC4273	259	261	109	113	143	144	213	213	345	349	233	233	156	174	112	112	88	88	153	153	215	287	218	218	146	148	114	134	101	113	229	229	178	178	293	317	177	181	266	274
NNC4581	247	259	109	109	144	144	213	217	349	349	221	221	156	156	112	123	88	96	151	151	215	215	218	218	142	146	134	134	101	101	221	221	164	164	311	311	175	181	266	284
NNC4598	259	261	113	115	144	145	213	213	345	349	223	233	162	172	112	112	88	90	155	155	279	307	218	218	138	146	114	114	101	101	221	229	178	178	293	293	175	181	266	274
NNC4608	259	259	115	115	143	145	213	213	343	345	221	223	166	166	122	122	100	104	155	155	215	215	218	220	146	148	114	114	99	101	221	221	164	164	293	293	177	177	266	266
NNC4615	259	261	111	113	145	145	213	213	349	355	221	233	166	166	118	122	88	96	153	155	311	311	218	218	138	146	114	114	99	99	221	229	176	176	293	293	175	177	266	274
NNC4617	259	259	115	115	143	143	213	217	345	349	223	233	156	160	118	120	88	96	154	156	279	295	218	220	140	146	118	134	101	101	221	229	178	178	293	293	175	181	266	272
NNC4644	257	275	111	113	143	145	213	213	343	349	221	233	156	164	112	122	88	90	154	154	283	327	218	220	138	146	114	134	99	101	221	221	178	178	293	317	175	181	256	276
NNC4668	259	259	109	113	143	143	221	221	349	349	225	233	162	174	112	120	96	96	151	151	215	279	218	218	148	154	114	134	99	101	221	237	178	178	293	311	175	181	266	286
NNC4710	259	259	111	115	145	145	213	217	345	345	231	231	162	166	122	122	88	90	154	154	215	299	218	218	140	146	114	114	101	101	229	243	164	164	293	323	175	181	266	266
NNC4748	277	277	109	111	145	145	213	213	345	345	229	243	156	162	122	122	88	98	151	153	215	311	218	222	140	148	134	134	101	113	221	221	164	176	293	293	175	177	266	286
NNC4756	259	275	113	115	143	145	213	213	349	357	221	223	156	162	112	118	88	90	152	154	283	299	218	220	146	146	114	118	103	105	221	221	164	164	293	305	175	175	266	274
NNC4770	259	281	109	113	143	145	217	221	347	349	229	243	156	162	122	122	88	96	151	154	279	307	216	218	140	140	114	134	99	113	221	227	164	178	293	309	177	181	266	274
NNC4788	259	261	109	113	145	145	213	213	345	345	215	225	156	156	122	122	90	98	153	153	291	299	218	220	142	146	118	130	101	107	221	229	164	178	293	301	181	181	266	274
VCC2807	247	259	109	111	143	145	213	213	345	349	223	233	164	172	112	122	96	96	151	156	283	311	220	224	140	146	114	134	99	101	229	241	164	174	293	293	177	181	274	274
VCC3701	259	263	113	115	143	145	213	217	349	355	225	229	156	156	112	118	88	88	153	153	311	311	218	222	140	142	114	114	101	101	225	229	164	164	293	293	181	181	254	286
VCC3743	245	259	111	115	145	145	213	213	345	345	221	233	156	160	118	123	88	96	152	152	215	295	216	218	142	146	134	134	99	113	221	229	182	182	297	317	177	181	274	286
VCC3746	259	263	111	115	143	143	213	217	345	355	229	233	156	162	118	123	88	88	155	155	299	307	216	218	142	146	114	114	99	99	221	229	164	164	293	305	181	181	266	266
VCC3756	245	245	109	115	143	145	213	217	349	349	229	233	166	174	118	122	96	98	155	155	283	299	218	218	142	142	114	134	101	103	225	229	178	178	293	311	181	181	274	286
VCC3788	279	285	115	115	141	143	213	221	349	355	217	233	166	174	118	118	92	96	152	152	279	287	218	218	138	142	114	118	103	105	221	229	178	178	293	293	177	177	274	286
VCC3791	263	263	111	115	143	143	217	221	349	349	221	229	162	166	122	122	88	96	151	155	283	287	218	220	138	148	112	114	101	101	229	245	178	178	293	297	177	177	266	274
VCC3816	261	263	111	115	143	145	213	213	355	355	229	229	156	162	120	120	96	98	151	152	215	291	218	218	140	146	114	134	99	99	221	229	178	178	301	305	175	175	274	284
VCC3817	259	283	111	115	141	143	213	217	347	347	221	221	156	166	123	123	88	88	154	154	283	287	216	220	144	150	114	126	99	99	221	229	178	178	301	305	175	177	272	286
VCC3830	259	261	113	113	143	145	213	213	349	355	221	229	156	174	120	122	104	104	151	153	279	319	220	222	140	148	134	134	99	101	221	229	178	178	297	301	181	181	266	274
VCC3858	259	263	109	109	141	143	213	213	349	355	229	231	162	162	112	118	88	88	154	154	263	299	218	222	146	146	114	134	99	99	221	229	178	178	293	297	181	181	266	274
VCC3922	259	259	109	113	141	141	213	217	345	349	229	231	162	166	112	118	88	96	151	151	287	299	216	218	142	148	114	114	99	103	221	221	164	178	293	317	177	181	286	286
VCC3929	259	259	111	113	143	143	213	213	347	349	229	237	174	174	118	122	96	96	152	152	299	299	218	218	140	146	114	114	99	101	227	227	164	164	293	317	181	181	266	274
VCC3933	261	263	111	111	141	141	213	217	349	349	229	229	162	164	112	112	96	96	152	154	215	215	218	222	138	140	114	134	101	103	221	221	178	178	293	293	181	181	266	286
VCC3937	261	261	113	115	143	149	213	217	349	349	229	233	164	164	118	122	96	98	152	153	215	263	218	222	146	148	114	114	99	109	221	245	178	178	293	309	181	181	274	286
VCC3943	259	277	109	115	145	145	213	221	347	357	221	221	156	162	112	118	96	98	151	155	283	311	218	222	138	140	114	134	101	105	225	229	182	182	293	293	175	179	274	284
VCC3944	261	261	107	111	145	149	213	213	349	349	237	243	156	162	112	122	90	100	151	151	215	311	220	220	142	146	114	134	101	113	219	227	164	164	301	309	175	181	266	274
VCC3945	261	261	111	113	141	145	213	213	349	355	229	243	156	160	120	122	88	90	151	152	215	215	218	218	146	148	114	114	99	101	229	229	178	178	293	301	177	181	284	286
VCC3948	263	263	111	113	143	145	217	221	345	345	221	241	156	166	112	118	90	96	152	154	211	311	216	218	140	146	114	114	99	101	225	229	178	178	293	293	175	181	266	266
VCC3949	263	263	111	115	144	144	213	217	349	355	229	235	156	174	118	118	90	96	152	152	215	311	218	220	142	146	114	114	99	101	221	229	178	178	293	297	181	181	254	266
VCC3951	263	281	111	113	145	145	213	221	349	349	243	243	156	164	112	122	88	88	156	156	283	311	216	220	140	146	114	134	99	103	221	229	164	164	293	293	175	175	254	274
VCC3954	265	279	111	111	141	143	221	223	349	355	229	229	156	174	122	122	96	96	153	155	215	215	216	216	146	146	134	134	99	103	225	241	178	178	293	293	181	181	264	274
VCC3956	261	265	109	111	143	147	213	217	349	349	221	231	156	156	122	122	90	92	152	152	295	311	216	218	138	140	114	114	101	101	221	229	164	164	301	317	177	181	266	274
VCC3957	261	261	109	113	141	143	213	213	345	349	231	233	156	156	112	122	90	96	152	152	287	311	218	220	138	142	114	114	101	101	229	229	164	164	301	301	181	181	266	274
VCC3960	261	263	111	113	143	143	213	213	345	355	221	221	162	174	118	118	88	90	151	151	215	215	218	220	140	142	114	134	103	113	221	229	178	178	311	317	177	177	266	286
VCC3963	259	259	109	111	145	145	213	213	351	351	221	229	166	174	112	118	88	96	152	154	215	215	220	220	140	140	114	134	99	99	221	221	178	178	293	309	175	175	266	274
VCC3967	261	263	113	115	141	143	217	217	349	355	221	233	160	164	118	122	96	98	152	153	291	299	218	218	140	146	114	114	105	109	229	245	178	178	293	301	175	181	274	274
VCC3968	263	283	115	115	141	141	213	217	345	349	221	241	156	162	118	118	90	92	151	153	215	307	218	222	146	148	114	114	99	103	225	243	164	168	293	317	175	181	266	274
VCC3973	245	277	107	107	143	143	217	217	349	353	223	233	164	172	118	122	88	88	151	154	279	279	218	218	146	146	114	118	101	101	221	229	164	178	293	293	177	177	274	274
VCC3974	261	265	113	113	141	141	213	217	349	349	221	231	156	162	112	122	88	96	152	154	215	311	218	218	140	140	114	114	99	103	221	221	178	178	293	309	175	181	266	274
VCC3977	259	277	113	115	141	145	213	213	345	345	221	223	156	162	112	118	88	96	151	152	275	283	218	218	132	148	114	114	99	101	229	229	164	164	293	293	175	181	264	284
VCC3978	259	259	109	113	145	145	213	217	349	349	225	233	172	174	123	123	88	88	152	154	215	311	216	216	140	140	126	134	101	103	221	229	178	178	293	293	181	181	266	274
VCC3986	263	263	111	113	145	145	213	217	345	355	223	223	162	166	112	122	96	96	152	155	295	295	216	218	142	142	114	114	99	101	221	241	178	178	293	301	181	181	274	274
VCC3989	261	261	113	113	143	145	213	221	349	355	221	229	172	174	112	118	88	92	151	152	283	311	216	218	140	142	114	134	99	103	229	229	178	178	293	301	181	181	266	274
VCC4000	247	263	103	111	145	145	213	217	345	349	233	233	164	166	112	112	88	96	153	153	279	283	218	218	142	148	114	114	99	101	229	229	178	178	293	317	181	181	274	274
VCC4001	259	271	113	115	143	145	213	217	349	355	221	225	156	160	112	122	90	90	152	153	215	283	218	220	142	146	114	118	99	101	221	229	164	164	293	293	177	181	266	274
VCC4002	259	261	109	113	145	145	213	221	345	349	221	231	174	174	112	112	96	96	151	152	283	283	218	218	142	142	114	114	101	103	229	229	178	178	293	311	181	181	274	274
VCC4006	259	261	109	113	143	143	213	213	345	349	221	229	172	174	112	122	88	96	154	154	283	311	216	218	140	142	114	126	101	103	229	229	164	178	293	293	181	181	274	274
VCC4012	247	263	103	111	143	145	213	213	345	345	233	233	164	166	112	112	88	96	153	153	295	311	218	218	148	148	114	134	101	101	229	229	186	186	293	317	181	181	274	286
VCC4014	265	277	103	103	143	145	217	217	349	349	221	233	162	174	112	118	88	96	151	152	279	283	216	218	140	142	114	114	101	105	229	241	164	178	305	311	175	177	274	286
VCC4024	259	265	113	113	145	145	217	217	349	349	223	223	158	174	112	123	90	96	151	154	263	279	220	220	142	146	114	118	101	105	221	229	178	178	293	305	181	183	274	286
VCC4027	261	277	113	115	143	143	213	219	355	355	221	237	156	164	122	122	92	100	151	153	279	283	218	220	142	142	114	134	99	103	221	229	178	178	293	297	183	183	266	274
VCC4029	263	263	109	109	143	143	217	217	349	357	233	233	156	156	118	123	88	90	151	152	215	283	218	220	142	146	114	134	99	103	245	245	164	164	297	297	181	181	286	286
VCC4030	245	259	109	113	143	145	213	213	345	349	229	243	162	172	118	123	96	100	153	153	215	283	218	218	146	148	114	114	103	105	229	237	164	178	293	311	177	181	254	274
VCC4038	259	259	109	113	143	145	213	221	349	349	229	243	164	172	112	120	96	100	151	151	215	283	218	220	146	146	114	134	101	101	221	229	186	186	293	297	175	181	254	274
VCC4039	247	261	109	115	141	141	213	213	345	355	229	233	156	172	118	123	96	100	151	154	315	319	218	222	142	148	114	134	99	103	221	229	178	178	293	311	181	183	272	274
VCC4041	259	265	109	113	143	145	213	213	351	359	221	233	162	174	112	112	96	96	151	153	283	287	216	218	142	146	114	134	101	101	229	229	164	164	293	301	181	181	254	286
VCC4042	259	277	113	113	141	145	213	217	345	349	229	233	156	170	112	122	88	96	151	154	215	215	218	220	142	146	114	134	99	105	227	229	178	178	293	293	177	177	272	286
VCC4044	259	263	113	113	145	145	213	213	349	349	229	229	166	166	122	122	88	96	151	154	215	215	220	220	146	146	134	134	101	101	229	229	178	178	293	311	181	181	272	274
VCC4045	259	259	109	115	143	145	213	217	345	349	231	241	166	166	120	122	88	88	152	154	283	303	220	220	142	148	114	134	101	103	229	241	164	178	293	303	175	181	266	274
VCC4119	259	259	113	115	143	144	213	217	345	355	221	233	166	174	112	112	88	90	151	153	215	287	218	218	148	150	134	134	105	113	229	229	178	178	293	305	181	183	266	266
VCC4155	259	263	109	115	143	147	213	213	349	357	221	229	156	174	112	112	88	96	151	152	307	307	218	218	148	150	134	134	101	103	229	229	164	164	293	293	175	177	274	274
VCC4159	245	261	113	115	143	145	213	217	349	349	221	229	156	164	122	122	96	104	152	155	215	287	218	218	148	148	114	134	101	101	229	229	174	178	293	293	175	177	274	284
VCC4166	259	259	111	113	143	143	213	221	345	349	229	233	156	162	122	122	88	96	152	152	279	311	216	218	140	146	114	114	99	101	229	229	178	178	293	311	177	181	266	274
VCC4170	259	263	107	109	143	145	217	221	345	349	221	233	160	162	118	122	90	104	152	153	211	279	216	218	142	146	114	114	99	105	229	229	178	178	293	317	177	177	274	274
VCC4186	259	277	113	113	141	145	217	221	345	357	221	235	156	162	118	118	88	96	151	154	283	287	218	220	142	146	130	134	101	101	229	241	164	164	303	309	177	179	266	266
VCC4194	245	261	113	113	144	145	213	217	355	355	221	233	162	172	112	122	88	90	151	152	279	287	220	222	146	146	114	114	101	101	225	241	164	164	293	305	177	177	254	266
VCC4504	259	261	111	113	143	145	217	221	349	349	225	229	156	162	112	122	88	90	151	151	215	315	218	218	142	146	128	134	99	105	229	241	164	164	293	297	177	181	266	274
VCC4507	245	261	103	109	143	145	213	213	345	355	231	233	156	160	122	122	86	88	152	152	215	279	218	222	138	146	134	134	99	113	229	229	176	178	305	309	175	181	266	286
VCC4518	259	259	103	113	143	143	213	213	349	349	227	243	156	156	112	112	88	96	155	155	291	315	218	218	146	146	114	134	101	101	221	225	178	178	293	293	181	181	286	286
VCC4541	245	277	109	113	143	149	213	213	345	349	221	233	162	166	112	122	90	90	154	154	283	291	220	222	144	148	114	114	101	103	221	221	178	178	293	293	181	183	266	284
VCC4547	247	259	111	113	143	143	213	213	349	349	231	243	162	162	112	122	90	96	152	154	283	283	220	220	148	148	114	134	101	101	221	221	164	164	293	293	181	181	284	284
VCC4555	259	277	109	115	151	151	217	221	345	349	231	233	162	170	112	122	98	98	151	153	215	215	218	218	146	146	114	134	101	101	229	229	164	164	293	293	177	177	274	284
VCC4649	259	261	111	115	143	143	213	217	345	349	221	233	156	162	118	122	90	96	151	154	295	299	218	218	138	138	134	134	105	105	221	221	176	176	293	293	175	177	272	274
VCC4663	263	279	111	115	143	147	213	213	349	349	221	233	156	162	118	120	88	90	153	153	307	311	218	218	142	148	114	114	101	107	229	229	178	178	301	311	175	183	266	266
VCC4687	259	261	109	113	145	145	213	221	349	349	233	233	162	174	120	122	88	92	151	151	215	299	218	218	142	142	114	134	101	105	221	229	164	164	293	311	175	175	286	286
VCC4699	259	281	109	115	143	144	217	217	349	349	221	233	162	166	122	122	88	90	152	152	287	295	220	222	140	142	114	134	103	107	221	229	178	178	293	293	177	183	266	274
VCC4706	247	259	111	113	144	144	213	213	349	357	223	235	156	166	118	120	86	94	151	154	215	271	218	222	146	146	134	134	101	105	221	229	178	178	293	293	177	183	266	274
VCC4715	261	261	109	115	141	145	217	219	345	349	215	215	162	164	118	118	88	92	153	153	215	291	218	218	138	148	114	134	101	103	225	229	164	168	293	293	175	181	284	286
VCC4723	263	263	113	115	141	149	217	221	345	345	223	229	156	156	118	122	88	106	151	152	215	287	218	218	146	146	134	134	107	113	221	229	164	178	293	311	175	177	266	274
VCC4733	247	261	113	113	143	143	213	213	349	349	225	225	156	168	112	122	86	88	152	152	211	303	218	220	138	146	114	114	103	103	221	229	178	178	293	301	177	181	274	286
VCC4768	259	259	109	113	143	144	213	217	349	349	223	229	156	162	122	122	88	98	151	153	215	279	220	220	146	146	114	134	101	101	221	221	178	178	293	329	181	181	274	286
VCC4775	261	277	113	115	141	143	217	217	345	349	233	243	156	156	112	112	92	96	151	151	283	287	218	220	140	146	114	130	99	101	229	241	178	178	293	301	181	181	274	274
VCC4799	247	281	109	115	143	143	213	217	349	355	223	233	156	162	112	118	90	90	151	152	215	307	218	218	140	148	114	114	101	107	229	229	178	178	297	311	175	175	254	274
